# Supplementary material for: Crossroads between Autoimmunity and COVID-19 in Lung Transplant Recipients
Source: Viruses. 2023 Oct 3;15(10):2045. doi: 10.3390/v15102045 (PMC10612071; doi:10.3390/v15102045)
Supplement: Supplementary file 1 [file viruses-15-02045-s001.zip]

Archive with 1 entries (1 files):
- viruses-2596551-supplementary.pptx
